# Supplementary material for: Sperm parameters and mitochondrial DNA sequence variants among patients at a fertility clinic in Ghana
Source: PLoS One. 2021 Jun 15;16(6):e0252923. doi: 10.1371/journal.pone.0252923 (PMC8205148; doi:10.1371/journal.pone.0252923)
Supplement: S1 Dataset — (XLSX) [file pone.0252923.s003.xlsx]

## Sheet: Sheet1
ID	Method	Count(Million)	Volume	pH	Colour	Motility	Morphology	Viability	PC	EC	RBC	liquefaction	diagnosis	ID	age	Ed. Level	met disease	lifestyle diseas	drugs	alcohol	cigarette	marijuana
mt002	C	16.3	10.1	8	grey	51, 36, 13	63	90	6	2	0	complete	oligospermia	mt002	29	JHS	none	none	no	no	no	no
mt004	C	94	2.3	8	cream	55, 10, 35	70	66	8	2	0	complete	normospermia	mt004	43	SHS	none	none	no	no	no	no
mt005		41	3.2	8	cream	35, 10, 55	52	50	16	2	0	complete	asthenoteratozoospermia	mt005	30	JHS	none	gonorrhoea	no	occasionally	S	no
mt006	C	0.4	2.8	8.1	cream	0, 0, 100	6	5	4	1	0	Incomplete	oligoasthenoteratozoospermia	mt006	31	nil	none	none	no	no	no	no
mt007	M	42	6.2	8	cream	40, 20, 40	62	60	12	4	0	complete	asthenozoospermia	mt007	38	SHS	none	none	no	no	no	no
mt008	M	60	3	8	cream	60, 25, 15	65	60	7	1	0	complete	normospermia	mt008	33	JHS	none	none	no	no	no	no
mt009	C	16.4	9.6	8	cream	12, 28, 60	50	42	8	2	3	complete	oligoasthenoteratozoospermia	mt009	35	nil	none	none	no	no	no
mt010	C	3.7	1	7.8	cream	23, 58, 19	40	93	6	20	0	Incomplete	oligoasthenoteratozoospermia	mt010	49	tertiary	none	none	no	weekly	yes	yes
mt011	M	334.2	3.1	8	cream	70, 22, 8	63	94	1	1	0	complete	normospermia	mt011	40	tertiary	none	none	no	occasionally	no	no
mt012	M	2.1	2.2	7.8	grey	0, 31, 69	20	88	3	3	0	complete	oligoasthenoteratozoospermia	mt012	36	SHS	none	none	no	no	no	no
mt013	C	30	1.5	8	grey	53, 26, 21	76	71	1	3	0	complete	normospermia	mt013	40	JHS	hypertension	gonorrhoea	no	occasionally	no	no
mt014	M	9.8	3.1	7.5	grey	10, 46, 44	40	50	2	5	0	complete	oligoasthenoteratozoospermia	mt014
mt015	M	5.2	3	8	grey	0, 39, 61	25	78	4	2	0	complete	oligoasthenoteratozoospermia	mt015	40	SHS	none	none	no	no	no	no
mt016	M	6.4	1.5	8	grey	68, 21, 11	81	79	1	2	0	Incomplete	oligospermia	mt016	40	tertiary	none	none	no	occasionally	no	no
mt017	M	850.8	2	7.5	grey	62, 20, 17	65	90	1	0	0	complete	normospermia	mt017	38	primary	none	none	no	no	no	no
mt018	M	773.6	1	7.8	cream	22, 53, 23	20	89	2	1	0	Incomplete	asthenoteratozoospermia	mt018	38	tertiary	none	none	no	no	no	no
mt019	C	0	2.5	8	grey	0, 0, 0	0	0	1	2	0	complete	azoospermia	mt019	41	SHS	none	none	no	occasionally	no	no
mt020	M	3.41	1	7.5	grey	31, 53, 16	40	90	4	1	0	complete	oligoasthenoteratozoospermia	mt020	37	SHS	none	none	no	occasionally	no	no
mt021	M	25	1.6	7.5	grey	20, 30, 50	40	30	5	1	0	complete	asthenoteratozoospermia	mt021	29	JHS	none	none	no	no	no	no
mt022	M	41	2	7.5	grey	65, 20, 15	51	88	0	1	0	Incomplete	teratozoospermia	mt022	39	SHS	none	gonorrhoea	no	no	no	yes
mt023	M	3.5	10	8	cream	0, 30, 70	10	60	3	2	0	complete	oligoasthenoteratozoospermia	mt023	30	SHS	none	none	no	occasionally	no	no
mt024	C	750	1.5	7	cream	55, 20, 25	65	90	1	1	0	Incomplete	normospermia	mt024	37	SHS	none	none	no	no	no	no
mt025	M	3.6	3	7.5	cream	15, 40, 45	20	70	31	2	0	complete	oligoasthenoteratozoospermia	mt025	45	primary	none	none	no	no	no	no
mt026	M	31.4	2.5	7.5	cream	75, 17, 8	85	96	1	1	0	complete	normospermia	mt026	34	JHS	none	none	no	no	no	no
mt027	M	800	1	7.5	cream	50, 25, 25	60	85	1	1	0	complete	normospermia	mt027	39	primary	none	gonorrhoea	no	occasionally	no	no
mt028	M	1.6	2.3	7.8	grey	10, 35, 55	17	70	1	0	0	complete	oligoasthenoteratozoospermia	mt028	50	tertiary	hypertension	none	antihypertensive	occasionally	no	no
mt029	M	1.3	2.1	7.6	grey	0, 31, 69	0	50	1	0	0	complete	oligoasthenoteratozoospermia	mt029	39	SHS	hypertension	gonorrhoea	antihypertensive	weekly	no	no
mt030	M	29.8	6.3	7.5	cream	61, 27, 12	48	90	1	0	0	complete	teratozoospermia	mt030	34	SHS	none	none	no	no	no	no
mt031	M	33.7	7.1	7.5	cream	0, 23, 77	40	55	6	2	0	complete	asthenoteratozoospermia	mt031	50	SHS	none	none	no	occasionally	no	no
mt032	M	301	3.1	7.5	grey	53, 34, 13	62	90	1	1	0	complete	normospermia	mt032	39	primary	none	none	no	no	yes	no
mt033	M	104.2	2.8	8	cream	60, 29, 11	48	94	8	3	0	complete	teratozoospermia	mt033	31	tertiary	none	gonorrhoea	no	occasionally	no	no
mt034	C	314.6	2.5	7.5	grey	61, 23, 16	68	92	5	1	0	complete	normospermia	mt034	40	tertiary	none	none	no	occasionally	no	no
mt035	M	211.7	1.7	7.5	grey	54, 31, 15	60	90	3	1	0	complete	normospermia	mt035	29	JHS	none	none	no	daily	no	yes
mt036	M	6	3.6	8	grey	90, 5, 5	81	80	1	2	0	complete	oligospermia	mt036	28	nil	none	none	no	no	no	no
mt037	M	0	2.5	8	cream	0, 0, 0	0	0	2	1	0	complete	azoospermia	mt037	39	JHS	none	none	no	no	no	no
mt038	M	38	1.5	8	grey	55, 35, 10	85	75	7	2	0	complete	normospermia	mt038	38	nil	none	gonorrhoea	no	no	no	no
mt039	M	28.9	5.2	7.5	cream	54, 31, 15	67	92	3	2	0	complete	normospermia	mt039	31	tertiary	none	gonorrhoea	no	occasionally	no	yes
mt040	C	23.1	2	8	cream	59, 29, 12	71	94	2	0	0	complete	normospermia	mt040	38	SHS	none	none	no	no	no	no
mt041	C	314.8	1.7	7.8	cream	60, 27, 13	70	93	1	1	0	incomplete	normospermia	mt041	34	tertiary	none	none	no	no	no	no
mt042	C	3.1	4.2	8	grey	19, 54, 27	30	87	6	2	0	complete	oligoasthenoteratozoospermia	mt042	46	primary	none	gonorrhoea	no	no	no	no
mt043	M	6.3	0.3	7.5	grey	31, 56, 13	38	89	3	3	0	incomplete	oligoasthenoteratozoospermia	mt043	39	SHS	none	none	no	occasionally	no	no
mt045	M	711.7	2.4	8	cream	8, 17, 75	22	61	1	1		complete	asthenoteratozoospermia	mt045	48	SHS	none	gonorrhoea	no	occasionally	no	no
mt046	C	438.2	8.3	7.6	cream	71, 18, 11	78	93	0	1	0	complete	normospermia	mt046	40	SHS	none	none	no	no	no	no
mt047	M	0.001	0.4	8	grey	0, 0, 100	0	0	13	5	0	complete	oligoasthenoteratozoospermia	mt047	34	SHS	none	none	no	no	no	no
mt049	M	0.01	1.5	7.5	cream	31, 23, 46	20	60	1	3	0	incomplete	oligoasthenoteratozoospermia	mt049	32	JHS	none	gonorrhoea	no	daily	yes	yes
mt052	M	0	2.5	7.5	cream	0, 0, 0	0	0	3	1	0	complete	azoospermia	mt052	30	primary	none	none	no	no	no	no
mt053	M	18	3.5	7.5	grey	40, 20 40	60	50	6	2	0	complete	oligoasthenozoospermia	mt053	46	JHS	none	none	no	no	no	no
mt054	M	22	3.1	7.2	grey	15, 35, 30	40	20	5	2	0	Incomplete	asthenoteratozoospermia	mt054	38	tertiary	none	none	no	no	no	no
mt056	M	0.001	3.1	8	cream	0, 0, 100	0	0	1	0	0	complete	oligoasthenoteratozoospermia	mt056	22	JHS	none	none	no	no	no	no
mt057	M	113.6	3	7.5	cream	60, 21, 19	74	92	1	1	0	complete	normospermia	mt057	49	tertiary	none	none	no	no	no	no
mt058	M	1	2.4	7	grey	20. 30, 50	60	50	3	1	0	complete	oligoasthenozoospermia	mt058	32	nil	none	gonorrhoea	no	no	no	no
mt059	M	6.4	3.1	7.8	grey	31, 60, 9	95	94	5	0	0	complete	oligoasthenozoospermia	mt060	28	JHS	none	none	no	weekly	no	yes
mt061	M	32	1.8	8.5	grey	7, 48, 45	40	62	101	5	0	complete	asthenoteratozoospermia	mt061	42	JHS	none	none	no	no	no	no
mt062	M	0	2.1	8	cream	0, 0, 0	0	0	0	4	3	complete	azoospermia	mt062	37	JHS	none	none	no	daily
mt063	M	0	2.8	8	grey	0, 0, 0	0	0	3	3	4	complete	azoospermia	mt063	34	tertiary	none	none	no	daily
